# Supplementary material for: Solvent-Free and Cost-Efficient Fabrication of a High-Performance Nanocomposite Sensor for Recording of Electrophysiological Signals
Source: Biosensors (Basel). 2024 Apr 11;14(4):188. doi: 10.3390/bios14040188 (PMC11048393; doi:10.3390/bios14040188)
Supplement: Supplementary file 1 [file biosensors-14-00188-s001.zip]

Archive with 1 entries (1 files):
- biosensors-2926869-supplementary.pdf
